# Supplementary material for: Investigation of Microbial Community of Korean Soy Sauce (Ganjang) Using Shotgun Metagenomic Sequencing and Its Relationship with Sensory Characteristics
Source: Microorganisms. 2024 Dec 12;12(12):2559. doi: 10.3390/microorganisms12122559 (PMC11678514; doi:10.3390/microorganisms12122559)
Supplement: Supplementary file 1 [file microorganisms-12-02559-s001.zip]

Archive with 1 entries (1 files):
- microorganisms-3379569-supplementary.pdf
